# Supplementary material for: Ultrasensitive Detection of Staphylococcus aureus Based on Photonic Crystal Microsphere Suspension Array-Assisted Loop-Mediated Isothermal Amplification
Source: Biosensors (Basel). 2026 Apr 9;16(4):209. doi: 10.3390/bios16040209 (PMC13113722; doi:10.3390/bios16040209)
Supplement: Supplementary file 1 [file biosensors-16-00209-s001.zip]

Archive with 1 entries (1 files):
- biosensors-4208804-supplementary.pdf
